# Supplementary material for: Fluid Creep as an Independent Predictor of Fluid Overload and Mortality in Critically Ill Patients: A Cohort Study
Source: Life (Basel). 2025 Dec 12;15(12):1900. doi: 10.3390/life15121900 (PMC12735204; doi:10.3390/life15121900)
Supplement: Supplementary file 1 [file life-15-01900-s001.zip]

Archive with 1 entries (1 files):
- life-3950399-supplementary.pdf
